# Supplementary material for: SHIP: identifying antimicrobial resistance gene transfer between plasmids
Source: Bioinformatics. 2023 Oct 5;39(10):btad612. doi: 10.1093/bioinformatics/btad612 (PMC10598575; doi:10.1093/bioinformatics/btad612)
Supplement: btad612_Supplementary_Data [file btad612_supplementary_data.zip]

Archive with 2 entries (2 files):
- Supplementary Tables.zip
- Supplementary Materials.pdf
